# Supplementary material for: The place for people in rewilding
Source: Conserv Biol. 2024 Jul 1;38(6):e14318. doi: 10.1111/cobi.14318 (PMC11588981; doi:10.1111/cobi.14318)
Supplement: Supplementary file 3 — Appendix S3: Supplementary Material [file COBI-38-e14318-s001.xlsx]

## Sheet: Coded interview data
		Biodiversity & ecological function						Natural resources & ecosystem services				Economy & livelihoods			Cultural heritage & landscape aesthetics						Local residents		Farmers			Peat cutters (AM only)			Nature conservationists		Recreationists	Heritage specialists
		Dichotomy			Compromise	Mutualism		Dichotomy	Compromise		Mutualism	Dichotomy	Compromise	Mutualism	Dichotomy			Compromise	Mutualism
Interviewee reference code	Study site	Enforced physical separation with nature	Perceived decline in biodiversity associated with rewilding	Removing past land uses can increase biodiversity and ecosystem functioning	Management interventions are necessary to conserve and enhance biodiversity	Increasing non-human autonomy promotes unanticipated positive outcomes for biodiversity	Acceptance of novel hybrid natures	Rewilding does not deliver tangible goods to society	A mix of land use types delivering different benefits is desirable	Food production can occur on wildland	Ecosystem services are a by-product of functioning ecosystems	Rewilding leads to a decline of traditional rural communities and loss of rural income	Rewilding and economically productive land uses can co-exist through compromises	Rewilding can support declining rural economies	Rewilding debases working heritage	Past culture is obscured or alienated by wildness	Rewilding can create spectacular “people free” aesthetics	Heritage features and traces can be included in rewilding	Rewilding can be framed as a cultural initiative	Communities can form around wild places	Local resident (self-described; >5 years)	Local resident (self-described; <5 years)	Farmer (current or retired)	Farmer (current or retired) undertaking conservation	Farming family background	Works or worked in the peat industry (mechanised period)	Works or worked in the peat industry (hand turfing period)	Peat industry family background	Professional nature conservationist and/or rewilding practitioner	Nature conservation volunteer	(Including recreationists, other site users and nature watchers )	Archaeologist, historian or other heritage specialist
AM1	Avalon Marshes	_	_	A	A	A	_	_	A	_	_	A	_	D	D	D	D	A	A	A		✓								✓	✓
AM2	Avalon Marshes	_	_	A	A	A	A	_	A	_	_	_	A	_	_	_	A	A	_	A										✓	✓
AM3	Avalon Marshes	A	_	_	_	_	_	A	_	_	_	A	D	D	A	A	A	A	D	D	✓				✓			✓
AM4	Avalon Marshes	A	_	_	_	_	_	A	_	_	_	A	D	D	A	A	A	A	D	D	✓							✓			✓
AM5	Avalon Marshes	_	_	_	_	_	_	_	_	_	_	_	_	_	_	A	_	A	_	A		✓										✓
AM6	Avalon Marshes	_	_	A	A	A	A	D	A	A	A	D	A	A	D	A	A	A	A	A									✓		✓
AM7	Avalon Marshes	_	D	A	A	_	A	_	A	_	_	_	A	_	_	_	A	_	_	_		✓									✓
AM8	Avalon Marshes	_	A	A	A	A	D	A	A	D	_	D	A	A	_	_	_	_	A	A	✓				✓					✓	✓
AM9	Avalon Marshes	_	A	A	A	D	_	D	A	A	_	D	_	D	D	D	A	A	A	A	✓				✓						✓
AM10	Avalon Marshes	_	_	A	A	A	D	D	A	_	A	_	A	A	D	_	A	A	A	A	✓									✓	✓
AM11	Avalon Marshes	_	A	A	_	_	_	_	A	_	_	D	_	_	_	A	_	A	_	_		✓									✓
AM12	Avalon Marshes	_	_	A	A	_	_	D	A	_	_	D	_	A	_	A	A	_	_	A	✓							✓			✓
AM13	Avalon Marshes	_	_	_	_	_	D	A	_	A	D	A	D	D	A	A	A	_	D	D	✓		✓			✓
AM14	Avalon Marshes	_	D	A	A	_	_	_	A	_	_	D	A	_	_	_	A	_	_	_		✓			✓						✓
AM15	Avalon Marshes	_	D	A	A	_	_	_	A	_	_	D	A	_	_	_	A	_	_	_		✓			✓						✓
AM16	Avalon Marshes	_	_	A	A	A	D	_	A	_	_	_	A	_	_	_	A	A	A	A	✓									✓	✓
AM17	Avalon Marshes	_	A	D	A	_	_	A	A	D	D	A	D	D	A	A	_	D	D	D	✓		✓
AM18	Avalon Marshes	_	_	A	A	_	_	_	A	_	_	A	A	D	A	A	_	A	_	_	✓					✓	✓	✓				✓
AM19	Avalon Marshes	_	_	A	A	A	A	_	A	_	_	D	A	A	_	_	A	A	A	A	✓								✓	✓	✓
AM20	Avalon Marshes	_	_	A	A	A	A	_	A	_	_	D	A	A	_	_	A	A	A	A	✓				✓					✓	✓
AM21	Avalon Marshes	_	_	A	A	D	D	_	A	A	_	_	A	_	_	_	_	A	A	A	✓								✓	✓	✓
AM22	Avalon Marshes	_	_	D	A	_	_	A	A	D	_	A	D	D	D	_	_	_	_	_	✓		✓	✓				✓
AM23	Avalon Marshes	_	D	D	A	D	_	D	A	D	_	A	A	D	_	_	_	A	_	_	✓		✓	✓
AM24	Avalon Marshes	_	_	A	A	A	A	D	A	A	A	D	A	A	_	D	A	A	A	A	✓								✓		✓
AM25	Avalon Marshes	_	_	A	A	A	A	D	A	A	A	A	A	A	_	D	A	A	A	A	✓								✓		✓
AM26	Avalon Marshes	_	D	D	A	D	D	D	A	A	_	A	A	D	A	A	A	D	D	D	✓		✓	✓		✓	✓	✓
AM27	Avalon Marshes	_	_	A	A	_	_	_	A	_	_	_	_	A	_	_	A	A	A	A	✓								✓		✓
AM28	Avalon Marshes	_	D	D	A	_	_	A	A	D	_	A	_	_	A	A	_	A	D	D	✓					✓	✓	✓			✓
WE1	Wild Ennerdale	D	D	A	A	A	A	D	A	A	A	D	A	A	D	_	A	A	A	A									✓		✓
WE2	Wild Ennerdale	_	_	D	A	A	D	D	A	_	A	A	A	D	_	D	D	A	A	A										✓	✓
WE3	Wild Ennerdale	_	_	_	A	A	_	_	A	_	_	_	A	_	_	_	_	A	A	A									✓	✓	✓
WE4	Wild Ennerdale	_	_	_	_	_	_	_	A	_	_	_	_	_	_	_	A	_	A	_		✓									✓
WE5	Wild Ennerdale	_	_	_	A	_	_	D	A	_	_	A	A	D	A	_	A	_	_	A		✓									✓
WE6	Wild Ennerdale	_	D	_	_	A	_	D	A	_	A	A	A	D	_	_	A	_	_	A		✓								✓	✓
WE7	Wild Ennerdale	A	_	_	A	A	_	D	A	_	_	A	A	A	_	_	A	A	_	A		✓								✓	✓
WE8	Wild Ennerdale	A	A	D	_	_	_	A	_	D	_	A	D	D	A	A	D	_	D	_	✓		✓	✓	✓
WE9	Wild Ennerdale	_	_	_	A	_	_	_	A	_	_	A	A	A	_	A	A	A	A	A	✓
WE10	Wild Ennerdale	A	A	D	A	D	D	A	A	D	_	A	A	D	A	A	D	_	_	A	✓		✓	✓	✓							✓
WE11	Wild Ennerdale	_	_	_	A	_	_	_	A	_	_	_	A	_	_	D	A	A	A	A	✓									✓	✓	✓
WE12	Wild Ennerdale	_	_	_	_	_	_	_	A	_	_	_	A	_	_	D	_	A	A	A	✓									✓	✓
WE13	Wild Ennerdale	_	A	D	A	_	_	_	A	_	_	A	A	_	A	A	_	A	_	_									✓			✓
WE14	Wild Ennerdale	_	D	A	A	A	A	D	A	A	A	_	A	A	_	_	_	A	A	A									✓
WE15	Wild Ennerdale	_	_	_	A	A	_	_	A	A	A	_	A	_	_	_	_	A	_	A	✓		✓	✓	✓
WE16	Wild Ennerdale	A	_	_	A	A	_	D	A	A	A	_	A	A	A	A	_	A	A	A	✓		✓	✓
WE17	Wild Ennerdale	_	A	A	A	A	_	D	A	A	A	A	A	A	A	A	A	A	A	A									✓	✓	✓
WE18	Wild Ennerdale	A	A	D	_	D	D	A	_	A	_	A	_	D	A	A	D	D	_	D	✓		✓		✓
WE19	Wild Ennerdale	_	A	D	_	_	_	A	_	_	_	A	_	D	_	A	D	_	_	D	✓				✓
WE20	Wild Ennerdale	A	A	D	A	_	D	A	A	A	D	A	A	D	A	A	_	A	_	_	✓		✓	✓	✓					✓
WE21	Wild Ennerdale	_	_	A	A	_	D	_	_	_	_	_	_	_	_	_	A	A	_	_	✓									✓	✓
WE22	Wild Ennerdale	D	D	A	D	A	A	D	A	A	A	_	A	A	_	D	A	A	A	A									✓		✓
WE23	Wild Ennerdale	_	_	_	_	A	_	_	_	_	_	_	_	_	_	_	A	A	_	_											✓

## Sheet: Key
Key to distribution of coded interview data
This table details the distribution of the thematic codes from the interviews with all participants in the study.
Data codes
A= 'agree': participants expressed sentiments that were coded onto this theme
_= 'pass': participants did not raise sentiments that were coded onto this theme.
D = 'disagree': participants did not agree i.e. they raised this sentiments regarding this theme but were in disagreement with the sentiment.
Key to stakeholder matrix
This table details all interviewees in the study sample and indicates which actor groups each individual falls into with a tick. Most interviewees fall into several actor groups.
